# Supplementary material for: Optimizing Phycocyanin Extraction from Cyanobacterial Biomass: A Comparative Study of Freeze–Thaw Cycling with Various Solvents
Source: Mar Drugs. 2024 May 28;22(6):246. doi: 10.3390/md22060246 (PMC11204620; doi:10.3390/md22060246)
Supplement: Supplementary file 1 [file marinedrugs-22-00246-s001.zip]

Archive with 1 entries (1 files):
- marinedrugs-3014292-supplementary.pdf
